# Supplementary material for: Antiplatelet Resumption After Intracerebral Hemorrhage: A Systematic Review and Meta-Analysis
Source: Diagnostics (Basel). 2025 Jul 15;15(14):1780. doi: 10.3390/diagnostics15141780 (PMC12293368; doi:10.3390/diagnostics15141780)
Supplement: Supplementary file 1 [file diagnostics-15-01780-s001.zip]

Archive with 10 entries (9 files):
- PRISMA_2020_abstract_checklist. Anti-Platelet Resumption After Intracerebral Hemorrhage.docx
- PRISMA_2020_checklist. Anti-Platelet Resumption After Intracerebral Hemorrhage.  - Copy.docx
- Supplemental Tables.docx
- Supplementary Figures/
- Supplementary Figures/Supplementary Figure 1 Risk of bias assessment using ROB-2 tool.png
- Supplementary Figures/Supplementary Figure 2 Leave-One Out Analysis of Recurrent ICH Outcome.png
- Supplementary Figures/Supplementary Figure 3 Galbraith Plot of Recurrent ICH Outcome.png
- Supplementary Figures/Supplementary Figure 4 Leave-One Out Analysis of All-Cause Mortality Outcome.png
- Supplementary Figures/Supplementary Figure 5 Galbraith Plot of All-Cause Mortality Outcome.png
- Supplementary Table 2.docx
